# Supplementary material for: Enzymatic and Synthetic Routes of Castor Oil Epoxidation
Source: Polymers (Basel). 2023 May 27;15(11):2477. doi: 10.3390/polym15112477 (PMC10255699; doi:10.3390/polym15112477)
Supplement: Supplementary file 1 [file polymers-15-02477-s001.zip]

Archive with 1 entries (1 files):
- polymers-2380935-supplementary.pdf
